# Supplementary material for: Modifiable Maternal Factors and Their Relationship to Postpartum Depression
Source: Int J Environ Res Public Health. 2022 Sep 29;19(19):12393. doi: 10.3390/ijerph191912393 (PMC9564437; doi:10.3390/ijerph191912393)
Supplement: Supplementary file 1 [file ijerph-19-12393-s001.zip]

Archive with 1 entries (1 files):
- ijerph-1917497-supplementary.pdf
